# Supplementary material for: Phylogeny of Maleae (Rosaceae) Based on Complete Chloroplast Genomes Supports the Distinction of Aria, Chamaemespilus and Torminalis as Separate Genera, Different from Sorbus sp
Source: Plants (Basel). 2021 Nov 21;10(11):2534. doi: 10.3390/plants10112534 (PMC8618278; doi:10.3390/plants10112534)
Supplement: Supplementary file 1 [file plants-10-02534-s001.zip]

Archive with 3 entries (3 files):
- Supplementary Tables S1-S2 and Figure S1.pdf
- Table S3.xlsx
- Table S4.xlsx
