# Supplementary material for: Phylogeny of Maleae (Rosaceae) Based on Complete Chloroplast Genomes Supports the Distinction of Aria, Chamaemespilus and Torminalis as Separate Genera, Different from Sorbus sp
Source: Plants (Basel). 2021 Nov 21;10(11):2534. doi: 10.3390/plants10112534 (PMC8618278; doi:10.3390/plants10112534)
Supplement: Supplementary file 1 [file plants-10-02534-s001.zip › Table S3.xlsx]

## Sheet: Arkusz1
	Table S3: List of names of species included in the phylogenetic analyses.
LP	No.	Genus	No.	Species names used in the study	Species names: Catalogue of Life	Species names: NCBI	Accesion number	Genome size (bp)
1	1	Alniaria Rushforth	1	Alniaria folgneri (C. K. Schneid.) Rushforth	Alniaria folgneri (C. K. Schneid.) Rushforth	Micromeles folgneri	MK161058	163464
2	2	Amelanchier Medik.	1	Amelanchier alnifolia (Nutt.) Nutt.	Amelanchier alnifolia (Nutt.) Nutt.	Amelanchier alnifolia	MN068255	159841
3			2	Amelanchier alnifolia var. cusickii (Fernald) C. L. Hitchc.	Amelanchier alnifolia var. cusickii (Fernald) C. L. Hitchc.	Amelanchier cusickii	MN068257	159785
4			3	Amelanchier arborea (F. Michx.) Fernald	Amelanchier arborea (F. Michx.) Fernald	Amelanchier arborea	MN068254	159265
5			4	Amelanchier asiatica (Siebold & Zucc.) Endl. ex Walp.	Amelanchier asiatica (Siebold & Zucc.) Endl. ex Walp.	Amelanchier asiatica	MN068253	160438
6			5	Amelanchier bartramiana (Tausch) M. Roem.	Amelanchier bartramiana (Tausch) M. Roem.	Amelanchier bartramiana	MN068256	159749
7			6	Amelanchier humilis Wiegand	Amelanchier humilis Wiegand	Amelanchier humilis	MN068259	159988
8			7	Amelanchier interior Nielsen	Amelanchier interior Nielsen	Amelanchier interior	MN068260	159864
9			8	Amelanchier pallida Greene	Amelanchier pallida Greene	Amelanchier pallida	MN068261	159838
10			9	Amelanchier sanguinea (Pursh) DC.	Amelanchier sanguinea (Pursh) DC.	Amelanchier sanguinea	MN068262	159916
11	3	Aria (Pers.) Host	1	Aria edulis (Willd.) M. Roem.	Aria edulis (Willd.) M. Roem.	Sorbus aria	MN061998	160222
12	4	Aronia Medik	1	Aronia arbutifolia (L.) Pers.	Aronia arbutifolia (L.) Pers.	Aronia arbutifolia	MN061996	159777
13	5	Chaenomeles Lindl.	1	Chaenomeles cathayensis (Hemsl.) C. K. Schneid.	Chaenomeles cathayensis (Hemsl.) C. K. Schneid.	Chaenomeles cathayensis	MN061997	159907
14			2	Chaenomeles japonica (Thunb.) Lindl. ex Spach	Chaenomeles japonica (Thunb.) Lindl. ex Spach	Chaenomeles japonica	KT932966	160088
15			3	Chaenomeles thibetica T. T. Yu	Chaenomeles thibetica T. T. Yu	Chaenomeles thibetica	MT561271	159907
16	6	Chamaemespilus Medik.	1	Chamaemespilus alpina (Mill.) K. R. Robertson & J. B. Phipps	Chamaemespilus alpina (Mill.) K. R. Robertson & J. B. Phipps	Sorbus chamaemespilus	MN061999	160326
17	7	Cotoneaster Medik.	1	Cotoneaster acuminatus Lindl.	Cotoneaster acuminatus Lindl.	Cotoneaster acuminatus	MN577874	159524
18			2	Cotoneaster buxifolius Lindl.	Cotoneaster buxifolius Lindl.	Cotoneaster buxifolius	MN577892	159563
19			3	Cotoneaster frigidus Wall.	Cotoneaster frigidus Wall.	Cotoneaster frigidus	MN577875	159626
20			4	Cotoneaster horizontalis Decne.	Cotoneaster horizontalis Decne.	Cotoneaster horizontalis	MN577893	159548
21			5	Cotoneaster microphyllus Wall. ex Lindl.	Cotoneaster microphyllus Wall. ex Lindl.	Cotoneaster microphyllus	MN577873	159662
22			6	Cotoneaster rubens W. W. Sm.	Cotoneaster rubens W. W. Sm.	Cotoneaster rubens	MN577895	159525
23			7	Cotoneaster schantungensis Klotz	Cotoneaster schantungensis Klotz	Cotoneaster schantungensis	MN457692	159883
24			8	Cotoneaster silvestrii Pamp.	Cotoneaster silvestrii Pamp.	Cotoneaster silvestrii	MN577894	159796
25			9	Cotoneaster taylorii T. T. Yu	Cotoneaster taylorii T. T. Yu	Cotoneaster taylori	MN577872	159607
26	8	Crataegus L.	1	Crataegus kansuensis E. H. Wilson	Crataegus kansuensis E. H. Wilson	Cartageus kansuensis	MF784433	159865
27	9	Cydonia Tourn. ex. Mill	1	Cydonia oblonga Mill.	Cydonia oblonga Mill.	Cydonia oblonga	MN061993	159643
28	10	Dichotomanthes Kurz	1	Dichotomanthes tristaniicarpa Kurz	Dichotomanthes tristaniicarpa Kurz	Dichotomanthes tristaniicarpa	MN577869	160682
29	11	Docynia Decne.	1	Docynia delavayi (Franch.) C. K. Schneid.	Docynia delavayi (Franch.) C. K. Schneid.	Docynia delavayi	MN216025	159786
30			2	Docynia doumeri (Bois) C. K. Schneid.	Docynia doumeri (Bois) C. K. Schneid.	Malus doumeri	MN577878	159654
31	12	Docyniopsis (C. K. Schneid.) Koidz.	1	Docyniopsis tschonoskii (Maxim.) Koidz.	Docyniopsis tschonoskii (Maxim.) Koidz.	Malus tschonoskii	KX499864	160034
32	13	Eriolobus (DC.) M. Roem.	1	Eriolobus trilobatus (Labill. ex Poir.) Roem.	Eriolobus trilobatus (Labill. ex Poir.) Roem.	Malus trilobata	KX499858	160207
33	14	Griffitharia Rushforth	1	Griffitharia thibetica (Cardot) Rushforth	Griffitharia thibetica (Cardot) Rushforth	Sorbus thibetica	MK920287	159511
34	15	Hesperomeles Lindl.	1	Hesperomeles cuneata Lindl.	Hesperomeles cuneata Lindl.	Hesperomeles cuneata	MN068270	160099
35			2	Hesperomeles ferruginea (Kunth) Lindl.	Hesperomeles ferruginea (Kunth) Lindl.	Hesperomeles ferruginea	MN068272	160097
36			3	Hesperomeles goudotiana (Decne.) Killip	Hesperomeles goudotiana (Decne.) Killip	Hesperomeles goudotiana	MN068271	160560
37			4	Hesperomeles obtusifolia (Pers.) Lindl.	Hesperomeles obtusifolia (Pers.) Lindl.	Hesperomeles pernettyoides	MN068273	160136
38	16	Heteromeles M. Roem.	1	Heteromeles arbutifolia (Lindl.) M. Roem.	Heteromeles arbutifolia (Lindl.) M. Roem.	Heteromeles arbutifolia	MK920281	160261
39	17	Kageneckia Ruiz & Pav.	1	Kageneckia angustifolia D. Don	Kageneckia angustifolia D. Don	Kageneckia angustifolia	MN068264	159097
40			2	Kageneckia lanceolata Ruiz & Pav.	Kageneckia lanceolata Ruiz & Pav.	Kageneckia lanceolata	MN068265	159027
41			3	Kageneckia oblonga Ruiz & Pav.	Kageneckia oblonga Ruiz & Pav.	Kageneckia oblonga	MN068266	159409
42	18	Lindleya Kunth	1	Lindleya mespiloides Kunth	Lindleya mespiloides Kunth	Lindleya mespiloides	MN068248	158697
43	19	Malacomeles (Decne.) Engl.	1	Malacomeles denticulata (Kunth) G. N. Jones	Malacomeles denticulata (Kunth) G. N. Jones	Malacomeles denticulata	MN068267	159815
46	20	Malus Mill.	1	Malus angustifolia (Aiton) Michx.	Malus angustifolia (Aiton) Michx.	Malus angustifolia	MN061984	160090
47			2	Malus ioensis (Alph. Wood) Britton	Malus ioensis (Alph. Wood) Britton	Malus ioensis	MN062004	159841
48			3	Malus prunifolia (Willd.) Borkh.	Malus prunifolia (Willd.) Borkh.	Malus prunifolia	KU851961	160041
49			4	Malus sieversii (Ledeb.) Roem.	Malus sieversii (Ledeb.) Roem.	Malus sieversii	MN061985	159895
44			5	Malus × atrosanguinea (Späth) C.K.Schneid.	Malus × atrosanguinea (Späth) C.K.Schneid.	Malus x atrosanguinea	MN061983	160107
45			6	Malus × micromalus Makino	Malus × micromalus Makino	Malus micromalus	MF062434	159834
50	21	Mespilus L.	1	Mespilus germanica L.	Mespilus germanica L.	Mespilus germanica	MK920295	159616
51	22	Osteomeles Mill.	1	Osteomeles schwerinae C. K. Schneid.	Osteomeles schwerinae C. K. Schneid.	Osteomeles schwerinae	MN062000	159930
52			2	Osteomeles subrotunda K. Koch	Osteomeles subrotunda K. Koch	Osteomeles subrotunda	MK977586	159902
53	23	Peraphyllum Nutt. ex Torr. & A. Gray	1	Peraphyllum ramosissimum Nutt. ex Torr. & A. Gray	Peraphyllum ramosissimum Nutt. ex Torr. & A. Gray	Peraphyllum ramosissimum	MN068268	159991
54	24	Phippsiomeles B.B.Liu & J.Wen	1	Phippsiomeles matudae (Lundell) B.B.Liu & J.Wen	Photinia matudae Lundell	Phippsiomeles matudae	MN062002	159668
55			2	Phippsiomeles mexicana (Baill.) B.B.Liu & J.Wen	Photinia mexicana (Baill.) Hemsl.	Phippsiomeles mexicana	MN062003	160937
56	25	Photinia Lindl.	1	Photinia beckii C. K. Schneid.	Photinia beckii C. K. Schneid.	Photinia beckii	MN577889	159230
57			2	Photinia integrifolia Lindl.	Photinia integrifolia Lindl.	Photinia integrifolia	MN577879	159654
58			3	Photinia lanuginosa T. T. Yu	Photinia lanuginosa T. T. Yu	Photinia lanuginosa	MN577890	160184
59			4	Photinia lochengensis T. T. Yu	Photinia lochengensis T. T. Yu	Photinia lochengensis	MN577888	160201
60			5	Photinia prionophylla (Franch.) C. K. Schneid.	Photinia prionophylla (Franch.) C. K. Schneid.	Photinia prionophylla	MN577888	160333
61			6	Photinia serratifolia (Desf.) Kalkman	Photinia serratifolia (Desf.) Kalkman	Photinia serratifolia	MN577865	160254
62	26	Pourthiaea Decne.	1	Pourthiaea amphidoxa (C. K. Schneid.) B.B.Liu & J.Wen	Stranvaesia amphidoxa C. K. Schneid.	Pourthiaea amphidoxa	MN061992	160357
63			2	Pourthiaea arguta (Wall.) Decne.	Pourthiaea arguta (Wall.) Decne.	Pourthiaea arguta	MN061991	160159
64			3	Pourthiaea blinii (Lév.) Iketani & H. Ohashi	Pourthiaea blinii (Lév.) Iketani & H. Ohashi	Photinia blinii	MN061990	160307
65			4	Pourthiaea sorbifolia (W. B. Liao & W. Guo) B. B. Liu & D. Y. Hong	Pourthiaea sorbifolia (W. B. Liao & W. Guo) B. B. Liu & D. Y. Hong	Photinia sorbifolia	MN061994	160371
66			5	Pourthiaea tomentosa (Yu & T. C. Ku) B.B.Liu & J.Wen	Stranvaesia tomentosa Yu & T. C. Ku	Pourthiaea tomentosa	MN061995	160290
67			6	Pourthiaea villosa (Thunb.) Decne.	Pourthiaea villosa (Thunb.) Decne.	Photinia villosa	MN061989	160401
68	27	Prameles Rushforth	1	Prameles prattii (Hemsl.) Rushforth	Prameles prattii (Hemsl.) Rushforth	Malus prattii	MH929090	160239
69			2	Prameles yunnanensis (Franch.) Rushforth	Prameles yunnanensis (Franch.) Rushforth	Malus yunnanensis	MH394387	160067
70	28	Pseudocydonia (C. K. Schneid.) C. K. Schneid.	1	Pseudocydonia sinensis (Thouin) C. K. Schneid.	Pseudocydonia sinensis (Thouin) C. K. Schneid.	Chaenomeles sinensis	MN506262	159445
71	29	Pyracantha Roem.	1	Pyracantha fortuneana (Maxim.) H. L. Li	Pyracantha fortuneana (Maxim.) H. L. Li	Pyracantha fortuneana	MH890570	160230
72	30	Pyrus L.	1	Pyrus communis L.	Pyrus communis L.	Pyrus communis	MN577870	160171
73			2	Pyrus pashia Buch.-Ham. ex D. Don	Pyrus pashia Buch.-Ham. ex D. Don	Pyrus pashia	KY626169	160153
74			3	Pyrus pyrifolia (Burm. fil.) Nakai	Pyrus pyrifolia (Burm. fil.) Nakai	Pyrus pyrifolia	AP012207	159922
75			4	Pyrus spinosa Forssk.	Pyrus spinosa Forssk.	Pyrus spinosa	HG737342	159161
76			5	Pyrus ussuriensis Maxim.	Pyrus ussuriensis Maxim.	Pyrus ussuriensis	MK172841	160157
77	31	Rhaphiolepis Lindl.	1	Rhaphiolepis ferruginea Metcalf	Rhaphiolepis ferruginea Metcalf	Rhaphiolepis ferruginea	MN577866	159515
78			2	Rhaphiolepis henryi (Nakai) B. B. Liu & J. Wen	Rhaphiolepis henryi (Nakai) B. B. Liu & J. Wen	Eriobotrya henryi	MN577880	159631
79			3	Rhaphiolepis indica (L.) Lindl.	Rhaphiolepis indica (L.) Lindl.	Rhaphiolepis impressivena	MN577886	159554
80			4	Rhaphiolepis indica (L.) Lindl.	Rhaphiolepis indica (L.) Lindl.	Rhaphiolepis indica	MN577864	159466
81			5	Rhaphiolepis indica var. umbellata (Thunb.) H. Ohashi	Rhaphiolepis indica var. umbellata (Thunb.) H. Ohashi	Rhaphiolepis umbellata	MN577868	159547
82			6	Rhaphiolepis lanceolata Hu	Rhaphiolepis lanceolata Hu	Rhaphiolepis lanceolata	MN577867	159688
83			7	Rhaphiolepis laoshanica (W. B. Liao, Q. Fan & S. F. Chen) B. B. Liu & J. Wen	Rhaphiolepis laoshanica (W. B. Liao, Q. Fan & S. F. Chen) B. B. Liu & J. Wen	Eriobotrya laoshanica	MT130714	159185
84			8	Rhaphiolepis loquata B. B. Liu & J. Wen	Rhaphiolepis loquata B. B. Liu & J. Wen	Eriobotrya japonica	KT633951	159137
85			9	Rhaphiolepis major Cardot	Rhaphiolepis major Cardot	Rhaphiolepis major	MN577887	159528
86			10	Rhaphiolepis malipoensis (K. C. Kuan) B. B. Liu & J. Wen	Rhaphiolepis malipoensis (K. C. Kuan) B. B. Liu & J. Wen	Eriobotrya malipoensis	MN577881	156994
87			11	Rhaphiolepis obovata (W. W. Sm.) B. B. Liu & J. Wen	Rhaphiolepis obovata (W. W. Sm.) B. B. Liu & J. Wen	Eriobotrya obovata	MN577882	157229
88			12	Rhaphiolepis salicifolia Lindl.	Rhaphiolepis salicifolia Lindl.	Rhaphiolepis salicifolia	MN577876	159552
89			13	Rhaphiolepis salwinensis (Hand.-Mazz.) B. B. Liu & J. Wen	Rhaphiolepis salwinensis (Hand.-Mazz.) B. B. Liu & J. Wen	Eriobotrya salwinensis	MN577883	159488
90			14	Rhaphiolepis seguinii (H. Lév.) B. B. Liu & J. Wen	Rhaphiolepis seguinii (H. Lév.) B. B. Liu & J. Wen	Eriobotrya seguinii	MN577884	159450
91	32	Sinomalus Koidz.	1	Sinomalus baccata (L.) Rushforth	Sinomalus baccata (L.) Rushforth	Malus baccata	MK896774	160024
92			2	Sinomalus hupehensis (Pamp.) Rushforth	Sinomalus hupehensis (Pamp.) Rushforth	Malus hupehensis	MK020147	160065
93			3	Sinomalus sieboldii (Regel) Rushforth	Sinomalus sieboldii (Regel) Rushforth	Malus sieboldi	MT593044	160040
94			4	Sinomalus toringoides (Rehder) Koidz.	Sinomalus toringoides (Rehder) Koidz.	Malus toringoides	MT483999	160093
95	33	Sorbus L.	1	Sorbus amabilis W. C. Cheng ex Z. X. Yu	Sorbus amabilis W. C. Cheng ex Z. X. Yu	Sorbus amabilis	MT357029	160006
96			2	Sorbus aucuparia L.	Sorbus aucuparia L.	Sorbus aucuparia	MT610101	160108
97			3	Sorbus commixta Hedl.	Sorbus commixta Hedl.	Sorbus commixta	MK920288	159952
98			4	Sorbus commixta var. ulleungensis (Chin S. Chang) M. Kim	Sorbus commixta var. ulleungensis (Chin S. Chang) M. Kim	Sorbus ulleungensis	MG011706	159632
99			5	Sorbus hupehensis var. paucijuga (D. K. Zang & P. C. Huang) L. T. Lu	Sorbus hupehensis var. paucijuga (D. K. Zang & P. C. Huang) L. T. Lu	Sorbus hupehensis	MT916771	160065
100			6	Sorbus insignis (Hook. fil.) Hedl.	Sorbus insignis (Hook. fil.) Hedl.	Sorbus insignis	MT677871	159993
101			7	Sorbus prattii Koehne	Sorbus prattii Koehne	Sorbus prattii	MK814479	160239
102			8	Sorbus setschwanensis (C. K. Schneid.) Koehne	Sorbus setschwanensis (C. K. Schneid.) Koehne	Sorbus setschwanensis	MK914535	160064
103			9	Sorbus tianschanica Rupr.	Sorbus tianschanica Rupr.	Sorbus tianschanica	MK920289	160037
104	34	Stranvaesia Lindl.	1	Stranvaesia bodinieri (H. Lév.) B.B.Liu & J.Wen	Photinia bodinieri H. Lév.	Stranvaesia bodinieri	MK920276	159865
105			2	Stranvaesia nussia (D. Don) Decne.	Stranvaesia nussia (D. Don) Decne.	Stranvaesia nussia	MK920284	159937
106			3	Stranvaesia oblanceolata (Rehder & E. H. Wilson) Stapf	Stranvaesia oblanceolata (Rehder & E. H. Wilson) Stapf	Stranvaesia oblanceolata	MK920280	159808
107	35	Tormimalus Holub	1	Tormimalus florentina (Zuccagni) Holub	Tormimalus florentina (Zuccagni) Holub	Malus florentina	KX499856	159672
108	36	Torminalis Medik.	1	Torminalis glaberrima (Gand.) Sennikov & Kurtto	Torminalis glaberrima (Gand.) Sennikov & Kurtto	Sorbus torminalis	KY457242	160390
109			1	Torminalis glaberrima (Gand.) Sennikov & Kurtto	Torminalis glaberrima (Gand.) Sennikov & Kurtto	Torminalis clusii	MN062005	160379
110	37	Vauquelinia Corrêa ex. Humb. & Bonpl	1	Vauquelinia australis Standl.	Vauquelinia australis Standl.	Vauquelinia australis	MN068250	159813
111			2	Vauquelinia californica subsp. pauciflora (Standl.) W. J. Hess & Henrickson	Vauquelinia californica subsp. pauciflora (Standl.) W. J. Hess & Henrickson	Vauquelinia pauciflora	MN068251	159772
