# Supplementary material for: Phylogeny of Maleae (Rosaceae) Based on Complete Chloroplast Genomes Supports the Distinction of Aria, Chamaemespilus and Torminalis as Separate Genera, Different from Sorbus sp
Source: Plants (Basel). 2021 Nov 21;10(11):2534. doi: 10.3390/plants10112534 (PMC8618278; doi:10.3390/plants10112534)
Supplement: Supplementary file 1 [file plants-10-02534-s001.zip › Table S4.xlsx]

## Sheet: MatrixOutput
Table S4. Genetic distances among 111 taxa inferred based on complete chloroplast genomes.
	Amelanchier_alnifolia_MN068255	Amelanchier_pallida_MN068261	Amelanchier_alnifolia_var._cusickii_MN068257	Malacomeles_denticulata_MN068267	Peraphyllum_ramosissimum_MN068268	Amelanchier_arborea_MN068254	Amelanchier_bartramiana_MN068256	Amelanchier_humilis_MN068259	Amelanchier_sanguinea_MN068262	Amelanchier_interior_MN068260	Amelanchier_asiatica_MN068253	Pseudocydonia_sinensis_MH394387	Malus_angustifolia_MN061984	Sinomalus_sieboldii_MT593044	Sinomalus_baccata_MK896774	Malus_x_atrosanguinea_MN061983	Malus_x_micromalus_MF062434	Prameles_prattii_MH929090	Malus_prunifolia_KU851961	Sinomalus_hupehensis_MK020147	Sinomalus_toringoides_MT483999	Malus_sieversii_MN061985	Pyracantha_fortuneana_MH890570	Docyniopsis_tschonoskii_KX499864	Docynia_doumeri_MN577878	Docynia_delavayi_MN216025	Prameles_yunnanensis_MH394387	Aria_edulis_MN061998	Chamaemespilus_alpina_MN061999	Torminalis_glaberrima_KY457242	Torminalis_glaberrima_MN062005	Aronia_arbutifolia_MN061996	Pyrus_communis_MN577870	Pyrus_pashia_KY626169	Pyrus_pyrifolia_AP012207	Pyrus_ussuriensis_MK172841	Pyrus_spinosa_HG737342	Sorbus_aucuparia_MT610101	Sorbus_commixta_MK920288	Sorbus_hupehensis_var._paucijuga_MT916771	Sorbus_amabilis_MT357029	Sorbus_commixta_var._ulleungensis_MG011706	Sorbus_insignis_MT677871	Sorbus_setschwanensis_MK914535	Sorbus_prattii_MK814479	Sorbus_tianschanica_MK920289	Griffitharia_thibetica_MK920287	Alinaria_folgneri_MK161058	Cotoneaster_acuminatus_MN577874
Amelanchier_alnifolia_MN068255
Amelanchier_pallida_MN068261	3.43988e-05
Amelanchier_alnifolia_var._cusickii_MN068257	6.88012e-05	7.56824e-05
Malacomeles_denticulata_MN068267	0.00110242	0.00110933	0.00114384
Peraphyllum_ramosissimum_MN068268	0.00139932	0.00140623	0.00144077	0.00146146
Amelanchier_arborea_MN068254	0.00155123	0.00155815	0.00157888	0.00163414	0.00163418
Amelanchier_bartramiana_MN068256	0.00159269	0.00159961	0.00162034	0.00168943	0.0017033	0.000247747
Amelanchier_humilis_MN068259	0.00155814	0.00156506	0.00158579	0.0016687	0.00167566	0.000213328	0.000158263
Amelanchier_sanguinea_MN068262	0.00157198	0.0015789	0.00159963	0.00168254	0.00165493	0.000227097	0.00017203	0.000110089
Amelanchier_interior_MN068260	0.00154433	0.00155125	0.00157198	0.00164797	0.00166185	0.000199562	0.000144499	6.88012e-05	9.63267e-05
Amelanchier_asiatica_MN068253	0.00126805	0.00127496	0.00130948	0.00162722	0.00192455	0.00202822	0.00211128	0.00206284	0.00209054	0.00206285
Pseudocydonia_sinensis_MH394387	0.0027693	0.00277625	0.00281092	0.00285243	0.00311612	0.00326177	0.00331733	0.00326873	0.00329654	0.00324792	0.00328254
Malus_angustifolia_MN061984	0.00260985	0.0026168	0.00263759	0.00266523	0.0029635	0.00301882	0.0030466	0.00301189	0.00303968	0.0029911	0.00310906	0.0029565
Sinomalus_sieboldii_MT593044	0.00261677	0.00262371	0.0026445	0.00267215	0.00297041	0.00302574	0.00305352	0.00301881	0.0030466	0.00299802	0.00311598	0.00296341	2.06389e-05
Sinomalus_baccata_MK896774	0.00261677	0.00262371	0.00264451	0.00267215	0.00297042	0.00302574	0.00305352	0.00301881	0.0030466	0.00299802	0.00311598	0.00297728	8.94432e-05	8.2562e-05
Malus_x_atrosanguinea_MN061983	0.00261678	0.00262372	0.00264451	0.00267216	0.00297043	0.00302575	0.00305353	0.00301882	0.00304661	0.00299803	0.00311599	0.00296343	7.56818e-05	6.88009e-05	8.25624e-05
Malus_x_micromalus_MF062434	0.00267919	0.00268614	0.00270693	0.00274151	0.00303984	0.00309517	0.00312296	0.00308824	0.00311604	0.00306745	0.00318543	0.00303284	0.000144499	0.000137617	0.000151381	0.000137618
Prameles_prattii_MH929090	0.00267226	0.0026792	0.0027	0.00273457	0.0030329	0.00308823	0.00311601	0.0030813	0.00310909	0.00306051	0.00317848	0.0030259	0.000137617	0.000130735	0.000144498	0.000130735	6.87954e-06
Malus_prunifolia_KU851961	0.0026237	0.00263065	0.00265144	0.00267908	0.00297736	0.00303268	0.00306046	0.00302575	0.00305354	0.00300496	0.00312292	0.00297036	8.25626e-05	7.56816e-05	8.94432e-05	7.56819e-05	0.000103208	9.63262e-05
Sinomalus_hupehensis_MK020147	0.0026237	0.00263065	0.00265144	0.00267908	0.00297736	0.0030188	0.00304658	0.00301187	0.00303966	0.00299108	0.00312292	0.00297036	0.000165145	0.000158262	0.000172026	0.000158263	0.000227097	0.000220213	0.000165145
Sinomalus_toringoides_MT483999	0.00269991	0.00270685	0.00272765	0.00276917	0.00306056	0.0031159	0.00314368	0.00310897	0.00313676	0.00308817	0.00319922	0.00304663	0.000254627	0.000247743	0.00026151	0.000247744	0.000316596	0.000309711	0.000254628	0.000199558
Malus_sieversii_MN061985	0.00267912	0.00268607	0.00270686	0.00274836	0.00301893	0.00308814	0.00311592	0.0030951	0.00312289	0.0030743	0.00316452	0.0030189	0.000750647	0.000743752	0.000757537	0.000743755	0.000812711	0.000805815	0.000750648	0.000750647	0.000826485
Pyracantha_fortuneana_MH890570	0.0026722	0.00267914	0.00269994	0.00274144	0.003012	0.00308121	0.00310899	0.00308816	0.00311596	0.00306737	0.00315759	0.00301197	0.000743755	0.00073686	0.000750645	0.000736863	0.000805818	0.000798921	0.000743756	0.000743755	0.000819591	3.43991e-05
Docyniopsis_tschonoskii_KX499864	0.00243664	0.00244358	0.00246436	0.00245731	0.00280393	0.00288007	0.00290783	0.00288007	0.00290092	0.00285929	0.00293558	0.00276229	0.000716175	0.000709281	0.000723064	0.000709284	0.000778231	0.000771336	0.000716175	0.000716175	0.00080579	0.000778217	0.000771325
Docynia_doumeri_MN577878	0.00223593	0.00224286	0.00227749	0.00229818	0.00258225	0.00272768	0.00276928	0.00272075	0.00274851	0.00271384	0.00278314	0.00242986	0.002056	0.0020629	0.00207673	0.00206291	0.00213214	0.00212522	0.00206983	0.00206983	0.00214592	0.00202135	0.00201443	0.00188303
Docynia_delavayi_MN216025	0.00216671	0.00217365	0.00220826	0.00220125	0.00251991	0.00263063	0.0026861	0.00263758	0.00266533	0.00263067	0.00265834	0.00239522	0.00196605	0.00197295	0.00198678	0.00197296	0.00204217	0.00203525	0.00197987	0.00197987	0.00205595	0.00202829	0.00202138	0.00177929	0.000468116
Prameles_yunnanensis_MH394387	0.00233974	0.00234668	0.00238131	0.00239507	0.00270001	0.00281775	0.00284549	0.00281774	0.00283859	0.00279696	0.00280387	0.0027	0.00169633	0.00168942	0.00170323	0.00168942	0.00175857	0.00175166	0.00169633	0.00168941	0.00177235	0.00174471	0.0017378	0.00148901	0.00174479	0.00162034
Aria_edulis_MN061998	0.00215975	0.00216668	0.00220129	0.00216662	0.00242977	0.00253357	0.002589	0.00252663	0.00255438	0.00251971	0.00264447	0.00249907	0.00224279	0.0022497	0.00226353	0.00224971	0.00231897	0.00231205	0.00225663	0.00225663	0.00233968	0.0022843	0.00228431	0.00205589	0.00193842	0.00186925	0.00201446
Chamaemespilus_alpina_MN061999	0.00216671	0.00217364	0.00220825	0.00217358	0.00246446	0.00257521	0.00264452	0.00256827	0.00259602	0.00256829	0.00265145	0.00251298	0.00221512	0.00222202	0.00223586	0.00222203	0.00229129	0.00228437	0.00222895	0.00222895	0.00231199	0.00229819	0.00229819	0.00203516	0.00194537	0.00186927	0.00203525	0.000323487
Torminalis_glaberrima_KY457242	0.00228431	0.00229124	0.00232587	0.00231888	0.00259602	0.00268601	0.00275533	0.00269293	0.00272069	0.00268601	0.00276919	0.00261682	0.00234658	0.00235349	0.00236733	0.0023535	0.00242279	0.00241586	0.00236042	0.00236042	0.00244349	0.00241582	0.00241582	0.00218733	0.00208367	0.00200063	0.00215973	0.000833371	0.000847175
Torminalis_glaberrima_MN062005	0.00227739	0.00228432	0.00231895	0.00231196	0.00258909	0.00267908	0.0027484	0.00268601	0.00271376	0.00267908	0.00276226	0.0026099	0.00233966	0.00234657	0.00236041	0.00234658	0.00241587	0.00240894	0.0023535	0.0023535	0.00243657	0.0024089	0.0024089	0.00218041	0.00207676	0.00199371	0.00215282	0.000826478	0.000840281	6.87952e-06
Aronia_arbutifolia_MN061996	0.0021391	0.00214603	0.00218065	0.00218057	0.00242298	0.00258223	0.00262382	0.00258225	0.00256146	0.00255453	0.00265846	0.0025616	0.00222217	0.00222908	0.00224292	0.00222909	0.00229836	0.00229143	0.00223601	0.00223601	0.00229827	0.00235372	0.0023468	0.00206296	0.00194545	0.00187627	0.00209072	0.00167572	0.00163427	0.00181396	0.00180705
Pyrus_communis_MN577870	0.00258218	0.00258912	0.00262378	0.00265834	0.00291496	0.0030397	0.00306746	0.00301193	0.0030189	0.00299114	0.00310214	0.00330353	0.00310909	0.00311601	0.00312988	0.00311602	0.00318547	0.00317852	0.00312296	0.00312296	0.00320619	0.0031993	0.00319237	0.00297032	0.00286647	0.00276936	0.00292879	0.0027069	0.00270003	0.00282472	0.00281779	0.00272098
Pyrus_pashia_KY626169	0.00254758	0.00255452	0.00258918	0.00262374	0.00288034	0.00300507	0.00303282	0.0029773	0.00298428	0.00295651	0.00306751	0.00328275	0.00307443	0.00308135	0.00309522	0.00308137	0.0031508	0.00314386	0.0030883	0.0030883	0.00317153	0.00316463	0.0031577	0.00293568	0.00283185	0.00273475	0.00289417	0.0026723	0.00265848	0.00279008	0.00278315	0.0026933	6.88007e-05
Pyrus_pyrifolia_AP012207	0.00261683	0.00262378	0.00265844	0.002693	0.00294965	0.0030744	0.00310216	0.00304663	0.0030536	0.00302583	0.00313685	0.00336602	0.00314377	0.00315069	0.00316456	0.00315071	0.00322016	0.00321321	0.00315764	0.00315764	0.00324088	0.00323399	0.00322706	0.00300499	0.00290115	0.00279709	0.00296348	0.00274157	0.00272775	0.00285937	0.00285244	0.00276258	0.000247746	0.000206446
Pyrus_ussuriensis_MK172841	0.00260302	0.00260997	0.00264463	0.00267918	0.00294277	0.00305363	0.00308139	0.00302586	0.00303283	0.00300507	0.00312303	0.00331049	0.00312298	0.0031299	0.00314376	0.00312991	0.00319936	0.00319241	0.00313684	0.00313684	0.00322011	0.00321319	0.00320626	0.0029842	0.00288039	0.00278328	0.00291495	0.00272774	0.00271392	0.00284554	0.00283861	0.00273487	0.000447454	0.000406133	0.000475007
Pyrus_spinosa_HG737342	0.00284546	0.00285241	0.00288709	0.0029425	0.00320628	0.00326163	0.0033172	0.00326859	0.0032964	0.00324779	0.00333107	0.0036229	0.00338662	0.00339355	0.00340742	0.00339356	0.00346306	0.00345611	0.0034005	0.0034005	0.00348379	0.003463	0.00345606	0.00325466	0.00315773	0.00306054	0.00323398	0.003005	0.00299118	0.00309511	0.00308817	0.00303295	0.00133015	0.00128874	0.00135777	0.00135088
Sorbus_aucuparia_MT610101	0.00219445	0.00220138	0.002236	0.00223592	0.00249916	0.00264456	0.00271388	0.00267228	0.00269312	0.00266538	0.00267226	0.00304691	0.00288038	0.00288729	0.00290115	0.00288731	0.00295671	0.00294977	0.00289424	0.00289424	0.00295664	0.00298442	0.00297749	0.00266539	0.00248538	0.00239531	0.00263087	0.00241607	0.00240917	0.00252685	0.00251993	0.00233305	0.00240913	0.00237455	0.00244377	0.00244382	0.00266536
Sorbus_commixta_MK920288	0.00213907	0.002146	0.00218062	0.00218054	0.00244373	0.00261685	0.00268616	0.00264456	0.0026654	0.00263766	0.00261681	0.00300527	0.00283876	0.00284568	0.00285954	0.00284569	0.00291508	0.00290814	0.00285262	0.00285262	0.00291501	0.00294279	0.00293586	0.00263075	0.00242996	0.00234683	0.00258928	0.00238836	0.00236762	0.00248528	0.00247836	0.00227764	0.00235372	0.00231914	0.00238835	0.0023884	0.00260991	0.000247752
Sorbus_hupehensis_var._paucijuga_MT916771	0.00214597	0.00215291	0.00218752	0.00218052	0.00242292	0.00260989	0.0026792	0.0026376	0.0026307	0.0026307	0.00262371	0.00298444	0.00284567	0.00285259	0.00286645	0.0028526	0.002922	0.00291506	0.00285953	0.00285953	0.00289417	0.0029497	0.00294277	0.00263071	0.00243687	0.00234682	0.00259619	0.00238141	0.00237452	0.00249219	0.00248527	0.00227069	0.00233291	0.00229833	0.00236754	0.00236759	0.00260295	0.000227096	0.000199562
Sorbus_amabilis_MT357029	0.00213905	0.00214598	0.00218059	0.00218051	0.00244371	0.00260295	0.00267226	0.00263067	0.0026515	0.00262376	0.00261678	0.00299831	0.00283873	0.00284565	0.00285951	0.00284566	0.00291505	0.00290811	0.00285259	0.00285259	0.00291498	0.00294276	0.00293583	0.00262377	0.00242994	0.00234681	0.00258925	0.00237448	0.00236759	0.00248525	0.00247833	0.00227762	0.00234677	0.00231219	0.0023814	0.00238145	0.00260295	0.000227096	0.00017203	0.00017891
Sorbus_commixta_var._ulleungensis_MG011706	0.00210443	0.00211136	0.00214597	0.00215974	0.00238134	0.00255443	0.00260986	0.00256827	0.00257523	0.00256137	0.002596	0.00295663	0.00277632	0.00278323	0.00279709	0.00278325	0.00285262	0.00284569	0.00279017	0.00279017	0.00286641	0.00288033	0.0028734	0.00256834	0.00239527	0.00231909	0.00254074	0.00233984	0.00233295	0.00247833	0.0024714	0.00224299	0.00229134	0.00225677	0.00232597	0.00232602	0.00256135	0.00055768	0.00053012	0.000481886	0.000509446
Sorbus_insignis_MT677871	0.002139	0.00214593	0.00218054	0.0022151	0.00240209	0.00259597	0.00265141	0.00262368	0.00263064	0.00261678	0.00267219	0.00299129	0.0028456	0.00285251	0.00286637	0.00285253	0.00292192	0.00291498	0.00285945	0.00284558	0.00294264	0.00290798	0.00290106	0.00263758	0.00248531	0.00238831	0.00257533	0.00236751	0.00238833	0.00253373	0.0025268	0.00232608	0.00233288	0.0022983	0.00236751	0.00237448	0.00260291	0.00104036	0.000998962	0.000964453	0.000978255	0.000916162
Sorbus_setschwanensis_MK914535	0.00211826	0.00212519	0.0021598	0.00221514	0.00238134	0.0025475	0.0026168	0.00257521	0.0025683	0.0025683	0.00263061	0.00299829	0.00282484	0.00283176	0.00284562	0.00283177	0.00290116	0.00289422	0.0028387	0.0028387	0.00292188	0.00290111	0.00289418	0.00261684	0.00246457	0.00237451	0.00254764	0.00234677	0.00235375	0.0024714	0.00246448	0.00227071	0.0022498	0.00221522	0.00228442	0.00227753	0.00253364	0.000971373	0.000929983	0.000895481	0.00090928	0.00087479	0.000550803
Sorbus_prattii_MK814479	0.00215978	0.00216671	0.00220133	0.00225665	0.00243673	0.0026237	0.00269302	0.00265142	0.00264452	0.00264452	0.00267913	0.00300518	0.00285255	0.00285946	0.00287332	0.00285948	0.00292887	0.00292193	0.00286641	0.0028664	0.00294266	0.00292882	0.00292189	0.00264453	0.00248533	0.00239527	0.00259614	0.00239522	0.00240221	0.002506	0.00249908	0.00230529	0.00228438	0.00224981	0.00233286	0.00233291	0.00258211	0.00100586	0.000964467	0.000929961	0.000943762	0.000909268	0.000585249	0.00032349
Sorbus_tianschanica_MK920289	0.0022151	0.00222203	0.00225665	0.00231198	0.00253369	0.00268602	0.00275535	0.00272761	0.00274845	0.00272071	0.00275533	0.0030953	0.00293575	0.00294267	0.00295653	0.00294268	0.00301209	0.00300515	0.00294961	0.00294961	0.00302588	0.00303976	0.00303283	0.00278313	0.00256842	0.00247833	0.00271391	0.00249907	0.00253377	0.00263761	0.00263069	0.002423	0.00244363	0.00240905	0.00247827	0.00246447	0.00271374	0.00110244	0.00104723	0.00104723	0.00104033	0.00101962	0.000798926	0.000743776	0.000764451
Griffitharia_thibetica_MK920287	0.00215286	0.00215979	0.0021944	0.00227744	0.00249216	0.00258906	0.0026445	0.0026029	0.00260986	0.002596	0.00270688	0.00293584	0.00281093	0.00281784	0.0028317	0.00281786	0.00288724	0.0028803	0.00282478	0.00282478	0.00290796	0.00285943	0.0028525	0.00260295	0.00249226	0.00240911	0.00255453	0.00233982	0.00234678	0.00246442	0.0024575	0.00236766	0.00227055	0.00222904	0.0022913	0.00229136	0.00254746	0.00168264	0.00164117	0.00160658	0.00160659	0.00157201	0.00164803	0.00157202	0.00160655	0.00171019
Alinaria_folgneri_MK161058	0.00244353	0.00245046	0.00248511	0.00257517	0.00281781	0.00285925	0.00293555	0.00289393	0.00291477	0.00288702	0.00299104	0.00322018	0.00309521	0.00310213	0.003116	0.00310214	0.00317158	0.00316464	0.00310908	0.00310907	0.00319231	0.00314375	0.00313682	0.00291481	0.00275547	0.00267921	0.00287328	0.00261681	0.00263765	0.0027623	0.00275537	0.00264467	0.00258216	0.00254756	0.00260987	0.00261685	0.00285929	0.001973	0.00193149	0.00191072	0.00189688	0.00184845	0.00197296	0.0019038	0.00193836	0.00200056	0.000757558
Cotoneaster_acuminatus_MN577874	0.00233993	0.00234687	0.00238151	0.00241606	0.00270028	0.00283884	0.00289432	0.00287352	0.00287354	0.00284578	0.0028735	0.0030747	0.00297063	0.00297755	0.00299141	0.00297756	0.00304698	0.00304004	0.00298449	0.00298449	0.00306771	0.00303304	0.00302611	0.00279722	0.00262405	0.00255473	0.00267944	0.002527	0.00254091	0.00263785	0.00263093	0.00257565	0.00266552	0.00263092	0.00270018	0.0026933	0.00289419	0.00236777	0.00231236	0.00231926	0.00230541	0.00225001	0.0023123	0.00228461	0.00231922	0.00241612	0.0022915	0.00257541
Cotoneaster_rubens_MN577895	0.00233993	0.00234687	0.00238151	0.00241606	0.00270028	0.00283884	0.00289432	0.00287352	0.00287354	0.00284578	0.0028735	0.0030747	0.00297063	0.00297755	0.00299141	0.00297756	0.00304698	0.00304004	0.00298449	0.00298449	0.00306771	0.00303304	0.00302611	0.00279722	0.00262405	0.00255473	0.00267944	0.002527	0.00254091	0.00263785	0.00263093	0.00257565	0.00266552	0.00263092	0.00270018	0.0026933	0.00289419	0.00236777	0.00231236	0.00231926	0.00230541	0.00225001	0.0023123	0.00228461	0.00231922	0.00241612	0.0022915	0.00257541	0
Cotoneaster_buxifolius_MN577892	0.00244378	0.00245072	0.00248537	0.00250606	0.00279036	0.00290118	0.00298444	0.00294975	0.00294284	0.00292201	0.00294973	0.00322043	0.00301911	0.00302603	0.0030399	0.00302604	0.00309547	0.00308853	0.00303298	0.00301909	0.00310924	0.00311626	0.00311626	0.00284569	0.00271411	0.00261704	0.00276256	0.0026101	0.00259629	0.00271406	0.00270713	0.00261715	0.0027556	0.00272099	0.00279028	0.00278339	0.00297739	0.00243007	0.00237465	0.00238155	0.0023677	0.00232614	0.00242308	0.00235383	0.00239536	0.00252001	0.00238149	0.0026516	0.000647275
Cotoneaster_horizontalis_MN577893	0.00240915	0.00241609	0.00245073	0.00245757	0.00274182	0.00286651	0.00293587	0.00291507	0.00290816	0.00288734	0.00291505	0.00315794	0.00297054	0.00297746	0.00299133	0.00297748	0.00304689	0.00303995	0.00298441	0.00297052	0.00306066	0.00305379	0.00305379	0.00279714	0.00266558	0.00256852	0.00271403	0.00255467	0.00255472	0.00266553	0.00265861	0.00257558	0.00272094	0.00268633	0.00275561	0.00274873	0.00295657	0.00237466	0.00231924	0.00232615	0.0023123	0.00227766	0.00236767	0.00230535	0.00234688	0.00245764	0.00233301	0.00261695	0.000578359
Cotoneaster_taylorii_MN577872	0.00240915	0.00241609	0.00245073	0.00245757	0.00275569	0.00288038	0.00294975	0.00291507	0.00290816	0.00288733	0.00291505	0.00317183	0.00297054	0.00297746	0.00299132	0.00297747	0.00304689	0.00303995	0.00298441	0.00297052	0.00306066	0.00306768	0.00306768	0.00279714	0.00266558	0.00256852	0.00271403	0.00256853	0.00255472	0.00266553	0.00265861	0.00257558	0.00272094	0.00268633	0.00275561	0.00274873	0.00295657	0.00238158	0.00232616	0.00233307	0.00231922	0.00227766	0.00238153	0.00230535	0.00234688	0.00245764	0.00233301	0.00260308	0.000578359
Cotoneaster_microphyllus_MN577873	0.00244382	0.00245076	0.00248541	0.00256154	0.00280425	0.00292896	0.00297058	0.00293589	0.0029498	0.00292203	0.00297752	0.00322736	0.00305381	0.00306073	0.00306073	0.00306074	0.00313018	0.00312324	0.00306768	0.00306768	0.00314395	0.00313012	0.00312319	0.00288037	0.0027349	0.0026517	0.00274869	0.00264477	0.00265869	0.00275566	0.00274873	0.00268652	0.00276948	0.00273486	0.00279028	0.00278339	0.00301902	0.00248553	0.00241624	0.00242315	0.00240929	0.00235387	0.00243696	0.00236077	0.00240922	0.00252695	0.00238149	0.0026516	0.000667957
Cotoneaster_frigidus_MN577875	0.00240227	0.00240921	0.00244385	0.00247838	0.00274878	0.00290123	0.00295673	0.00292204	0.00292207	0.00289431	0.00300531	0.00325523	0.00303303	0.00303995	0.00303995	0.00303996	0.00310939	0.00310245	0.00304689	0.00304689	0.00312316	0.00310934	0.00310241	0.00284574	0.00268639	0.0026032	0.00272792	0.00258932	0.00257551	0.00271407	0.00270715	0.00259639	0.00275563	0.00272102	0.00277643	0.00278342	0.00300517	0.00243703	0.00238855	0.00239545	0.0023816	0.00234004	0.00240926	0.00236079	0.00241619	0.00251311	0.00232611	0.0026239	0.000709328
Cotoneaster_schantungensis_MN457692	0.00274179	0.00274874	0.00278341	0.00278327	0.00308168	0.00324815	0.0033037	0.00328288	0.0032829	0.00325511	0.00327592	0.00347043	0.00329676	0.00330369	0.00331756	0.0033037	0.00337319	0.00336624	0.00331064	0.00331064	0.00338002	0.00338703	0.00338009	0.00310936	0.00303316	0.00294988	0.00308861	0.00290824	0.00290829	0.00304698	0.00304004	0.00289449	0.00306078	0.00302614	0.00308855	0.00308859	0.0033105	0.00274193	0.00268646	0.00269337	0.00267951	0.00261017	0.00274188	0.00265175	0.00272106	0.00281806	0.00263785	0.00288038	0.00108176
Cotoneaster_silvestrii_MN577894	0.00257541	0.00258235	0.00261701	0.00265156	0.0029429	0.00308847	0.00313012	0.00312318	0.00310931	0.00309542	0.00310929	0.00334537	0.00318563	0.00319256	0.00320643	0.00319257	0.00326203	0.00325509	0.0031995	0.0031995	0.00327583	0.00327587	0.00326893	0.0029705	0.00286664	0.00277645	0.00288735	0.00275563	0.00275568	0.00287348	0.00286655	0.00274188	0.00288732	0.0028527	0.00292201	0.00290819	0.00315082	0.00253396	0.00249239	0.00247157	0.00247158	0.00245079	0.00256162	0.00249233	0.00250617	0.00261696	0.0024715	0.00279714	0.00103346
Stranvaesia_bodinieri_MK920276	0.00212497	0.0021319	0.00216651	0.00219414	0.00251276	0.00266508	0.00272052	0.002672	0.00269976	0.00267202	0.0026304	0.00291468	0.00283146	0.00283837	0.00285223	0.00283838	0.00290776	0.00290083	0.00284531	0.00283144	0.00289382	0.00287998	0.00287305	0.00264428	0.00244349	0.0023881	0.00257509	0.0023188	0.00233962	0.00245033	0.00244341	0.00235356	0.00265818	0.00262358	0.00269284	0.00267903	0.00294231	0.00230506	0.0022566	0.00226351	0.00225658	0.00222195	0.00230502	0.00227042	0.00228423	0.00238112	0.00231885	0.00260964	0.00245057
Stranvaesia_nussia_MK920284	0.00217344	0.00218037	0.00221499	0.00222877	0.00254743	0.00269976	0.00275521	0.00270668	0.00273444	0.0027067	0.00266507	0.00297715	0.0028731	0.00288002	0.00289388	0.00288003	0.00294942	0.00294248	0.00288696	0.00287308	0.00293548	0.00290776	0.00290083	0.0026859	0.00248509	0.00242969	0.0026167	0.00236039	0.00238121	0.00249193	0.002485	0.00240899	0.00269981	0.0026652	0.00273447	0.00272066	0.00299784	0.00234664	0.00229818	0.00230508	0.00229815	0.00226352	0.0023466	0.00231199	0.00232581	0.00242271	0.00236043	0.00266513	0.00249217
Stranvaesia_oblanceolata_MK920280	0.00220801	0.00221494	0.00224956	0.00224949	0.00256816	0.00270663	0.00277595	0.00272742	0.00275518	0.00272744	0.00269968	0.00298402	0.00291466	0.00292157	0.00293543	0.00292158	0.00299098	0.00298404	0.00292851	0.00291463	0.00297703	0.00294931	0.00294238	0.00272743	0.00251275	0.00245734	0.00265823	0.00236032	0.002395	0.00253344	0.00252652	0.00243664	0.00274134	0.00270674	0.00277601	0.0027622	0.0030394	0.00238815	0.00233968	0.00234658	0.00233965	0.00230502	0.00236039	0.00235349	0.00236731	0.00245036	0.00240193	0.00270666	0.00251288
Cydonia_oblonga_MN061993	0.00253371	0.00254066	0.00257531	0.00254747	0.00287337	0.00299116	0.00302584	0.00299811	0.00298425	0.00298425	0.00301892	0.00270697	0.00263069	0.0026376	0.00265145	0.00263761	0.00270696	0.00270002	0.00264454	0.00264454	0.00273462	0.00271386	0.00270693	0.00242282	0.0022014	0.00215986	0.00247835	0.00209755	0.00205604	0.0022221	0.00221518	0.00209072	0.00312311	0.00308847	0.00315782	0.00313702	0.00340066	0.00272094	0.00267242	0.00267933	0.00267239	0.00265852	0.00274169	0.00270014	0.00274171	0.00283871	0.00272787	0.00306066	0.00292218
Heteromeles_arbutifolia_MK920281	0.00235374	0.00236068	0.00239531	0.00240215	0.00266554	0.00276938	0.0028318	0.00276938	0.00281102	0.0027694	0.00286649	0.0029151	0.00288037	0.00288729	0.00290115	0.0028873	0.0029567	0.00294976	0.00289423	0.00288035	0.00298438	0.00291501	0.00290808	0.00269312	0.0024508	0.00234686	0.00266553	0.0023745	0.00239533	0.00256152	0.0025546	0.00252015	0.00263082	0.00259622	0.00266548	0.00266552	0.00294966	0.0023608	0.00231924	0.00232615	0.0022915	0.00225689	0.00233995	0.00229843	0.0023261	0.002423	0.00225682	0.00254068	0.00230544
Osteomeles_schwerinae_MN062000	0.00243663	0.00244357	0.00247821	0.00245732	0.00273462	0.00288008	0.00292863	0.00290089	0.00292866	0.00287315	0.0029772	0.00298416	0.00291485	0.00292177	0.00293563	0.00292178	0.00299118	0.00298424	0.00292871	0.00292871	0.00300497	0.00298418	0.00297725	0.00273456	0.00257528	0.00250598	0.00265839	0.00238821	0.00242983	0.00252672	0.0025198	0.00247144	0.00301893	0.0029843	0.00305363	0.00303286	0.00324778	0.00270703	0.00265157	0.00263768	0.00265154	0.00259606	0.00265842	0.0026446	0.00269309	0.00274154	0.00265149	0.00292179	0.0027834
Osteomeles_subrotunda_MK977586	0.00254054	0.00254748	0.00258213	0.00256816	0.00283165	0.00297021	0.00301878	0.00299102	0.00301881	0.00296328	0.00309513	0.00306741	0.00303276	0.00303968	0.00305355	0.0030397	0.00310219	0.00309525	0.00304663	0.00304663	0.00312291	0.00310211	0.00309518	0.00284547	0.00266534	0.00260989	0.00277622	0.00247131	0.00249908	0.00263064	0.00262372	0.00253376	0.00311603	0.0030814	0.00315074	0.00312997	0.00334494	0.00279018	0.00274858	0.00272082	0.00273468	0.00269306	0.00275543	0.00274161	0.00279011	0.00283858	0.00275544	0.00302582	0.00290128
Pourthiaea_blinii_MN061990	0.00276914	0.00277609	0.00281076	0.00285226	0.0030535	0.00326158	0.00331016	0.00327547	0.00326854	0.00326161	0.00329627	0.0030674	0.00292861	0.00293553	0.00294939	0.00293554	0.00300494	0.002998	0.00294247	0.00294247	0.0030118	0.00301877	0.00301184	0.00275524	0.00258905	0.00253362	0.00271374	0.00210428	0.00209741	0.00222882	0.0022219	0.00234668	0.00338667	0.00335201	0.0034214	0.00340756	0.00366445	0.0030051	0.00296348	0.00295651	0.00296345	0.00295649	0.00299807	0.00294262	0.00298422	0.00310208	0.00301892	0.0033033	0.00317176
Pourthiaea_arguta_MN061991	0.00276915	0.0027761	0.00281077	0.0028384	0.00305351	0.00323381	0.00328238	0.0032477	0.00324077	0.00323383	0.0032685	0.00306741	0.00290086	0.00290778	0.00292164	0.00290779	0.00297719	0.00297025	0.00291472	0.00291472	0.00298405	0.00299101	0.00298409	0.00272751	0.0025752	0.00251976	0.00271374	0.0020766	0.00206973	0.00220113	0.00219421	0.00231898	0.00335889	0.00332423	0.00337972	0.00337977	0.00363664	0.00297735	0.00293573	0.00292876	0.00293569	0.00292874	0.00297032	0.00291487	0.00295646	0.00307432	0.00299809	0.00328246	0.00317177
Pourthiaea_tomentosa_MN061995	0.00281771	0.00282466	0.00285934	0.00290084	0.00312295	0.00332411	0.0033727	0.00333801	0.00333107	0.00332414	0.00328934	0.00307435	0.00299108	0.002998	0.00301186	0.00299801	0.00306743	0.00306049	0.00300494	0.00300494	0.00307429	0.00308126	0.00307433	0.00281768	0.00265146	0.00259602	0.00279004	0.0021666	0.00215973	0.00229116	0.00228424	0.00239519	0.00343533	0.00340067	0.00347007	0.00345622	0.00369924	0.00305371	0.00301208	0.00299122	0.00301204	0.0029912	0.00303974	0.00299122	0.00303282	0.0031507	0.00308141	0.00335195	0.00316483
Pourthiaea_villosa_MN061989	0.00269984	0.00270679	0.00274145	0.00276908	0.00298414	0.0031783	0.00322687	0.00319219	0.00318526	0.00317832	0.00322687	0.00301192	0.0028454	0.00285232	0.00286618	0.00285233	0.00292172	0.00291478	0.00285926	0.00285926	0.00292858	0.00293554	0.00292861	0.00267208	0.00251978	0.00246436	0.00264444	0.00202126	0.00201439	0.00214577	0.00213885	0.0022636	0.00329642	0.00326177	0.00333115	0.0033173	0.00357413	0.00291494	0.00287333	0.00286636	0.0028733	0.00286634	0.00290792	0.00285943	0.00289406	0.00299804	0.00294264	0.00322697	0.00309545
Pourthiaea_sorbifolia_MN061994	0.00353204	0.003539	0.00357375	0.00358749	0.00381696	0.00401151	0.00406019	0.00402544	0.00401849	0.00401154	0.00404627	0.00381001	0.00367791	0.00368484	0.00369872	0.00368485	0.0037544	0.00374745	0.0036918	0.00369179	0.00376126	0.00376824	0.0037613	0.0035042	0.00333773	0.00328218	0.00347653	0.00285199	0.00284512	0.00297675	0.00296982	0.0030949	0.00413688	0.00410217	0.00417168	0.00415781	0.00441517	0.0037546	0.0037129	0.0037059	0.00371286	0.00370588	0.00374753	0.00369199	0.00373366	0.00385173	0.00378234	0.00406726	0.00392162
Pourthiaea_amphidoxa_MN061992	0.00252664	0.00253359	0.00256824	0.00260974	0.00284551	0.00303267	0.00308122	0.0030396	0.00305351	0.00302574	0.00308123	0.00288711	0.00267908	0.002686	0.00269985	0.00268601	0.00275536	0.00274843	0.00269293	0.00269293	0.00276222	0.00276914	0.00274834	0.00252658	0.00234663	0.00230508	0.00248511	0.00193828	0.0018899	0.00204892	0.00204201	0.00211828	0.00317848	0.00314384	0.00321319	0.00319935	0.00343527	0.00279711	0.00275551	0.00276242	0.00275548	0.00275547	0.00278316	0.00274856	0.00278319	0.00285943	0.00280399	0.00304659	0.00297062
Rhaphiolepis_henryi_MN577880	0.00310879	0.00311575	0.00315045	0.00316423	0.00337948	0.00354607	0.00360861	0.00356694	0.00355306	0.00353915	0.0036225	0.00382415	0.00369208	0.00369901	0.00371289	0.00369902	0.00376858	0.00376162	0.00370597	0.00370596	0.00378238	0.00365024	0.0036433	0.0035044	0.00321286	0.00327541	0.00345589	0.00322677	0.00323376	0.00335862	0.00335169	0.00327558	0.00335858	0.0033239	0.00340717	0.00340031	0.00367101	0.00311593	0.00307429	0.00303955	0.00307426	0.00297016	0.00306725	0.00301871	0.00301175	0.00315046	0.00299784	0.00330303	0.00312977
Rhaphiolepis_salwinensis_MN577883	0.00285217	0.00285912	0.0028938	0.0029076	0.00310881	0.00327528	0.00333778	0.00329613	0.00328226	0.00326837	0.00339332	0.00346287	0.00341422	0.00342114	0.00343501	0.00342115	0.00349065	0.0034837	0.00342809	0.00342809	0.00351138	0.0034836	0.00347667	0.00323362	0.00294931	0.00291464	0.00319903	0.00294926	0.00295624	0.00308102	0.00307409	0.00299108	0.00306016	0.00302551	0.00310872	0.00310879	0.00337234	0.00284541	0.00280381	0.0027691	0.00280378	0.00269976	0.00278293	0.00274829	0.00274132	0.00287993	0.00271357	0.00301854	0.00283152
Rhaphiolepis_seguinii_MN577884	0.00287294	0.00287989	0.00291457	0.00293531	0.00317124	0.00330995	0.00337246	0.00333081	0.00334472	0.00330304	0.003428	0.0035809	0.00344194	0.00344886	0.00346274	0.00344888	0.00351838	0.00351143	0.00345582	0.00345582	0.00353912	0.0035183	0.00351136	0.00327525	0.00309495	0.00304639	0.00324063	0.00298391	0.00299089	0.00311568	0.00310874	0.00306043	0.00313647	0.00310181	0.00318504	0.00318511	0.00342092	0.00288005	0.00283845	0.00281762	0.00283841	0.00273441	0.00283144	0.00281067	0.00281757	0.0029354	0.00277594	0.00305319	0.00288696
Rhaphiolepis_obovata_MN577882	0.00283833	0.00284528	0.00287996	0.0029076	0.00310882	0.00326833	0.00333083	0.00328918	0.00327531	0.00326142	0.00339333	0.00355316	0.00340726	0.00340032	0.00341419	0.00340033	0.00346983	0.00346287	0.00340727	0.00340727	0.00349056	0.00346278	0.00345584	0.00319897	0.00307416	0.00301172	0.00317822	0.00294927	0.0029493	0.00308103	0.00307409	0.00299802	0.00305321	0.00301857	0.00310177	0.00310184	0.00336539	0.00284542	0.00280382	0.00276911	0.00280379	0.00269977	0.00277599	0.0027483	0.00274133	0.00289381	0.00269973	0.00301855	0.00283153
Rhaphiolepis_loquata_KT633951	0.00310179	0.00310874	0.00314344	0.0031642	0.00335166	0.00353211	0.00359465	0.00355298	0.0035391	0.0035252	0.00364332	0.00374071	0.00366421	0.00367113	0.00368502	0.00367115	0.0037407	0.00373374	0.00367809	0.00367809	0.00376144	0.00374755	0.00374061	0.00349741	0.00319206	0.00315737	0.00346278	0.00321979	0.00322678	0.00333081	0.00332387	0.00324081	0.0033308	0.00329613	0.00335161	0.00335168	0.003671	0.00310199	0.00306036	0.0030395	0.00306033	0.00299092	0.00304639	0.00301173	0.00301863	0.00314345	0.00299088	0.00327524	0.00312977
Rhaphiolepis_laoshanica_MT130714	0.002977	0.00298395	0.00301864	0.00303937	0.00323372	0.00340719	0.00346971	0.00342804	0.00341417	0.00338638	0.00350445	0.003713	0.00355314	0.00356007	0.00357395	0.00356008	0.00362961	0.00362266	0.00356702	0.00356702	0.00365035	0.00363646	0.00362952	0.00338639	0.00320602	0.00317133	0.00335177	0.00310189	0.00311583	0.00322677	0.00321983	0.00309515	0.00319899	0.00316432	0.00323367	0.00323375	0.00353907	0.0029772	0.00293558	0.00291473	0.00293555	0.00285924	0.00292855	0.00288002	0.00290079	0.00303946	0.00288693	0.00315038	0.00299801
Rhaphiolepis_malipoensis_MN577881	0.00302552	0.00303247	0.00306717	0.0030879	0.00329616	0.00346966	0.00353219	0.00349052	0.00347664	0.00344884	0.00351133	0.00357394	0.00357392	0.00358085	0.00359473	0.00358086	0.00363648	0.00362953	0.0035878	0.0035878	0.00367113	0.00365724	0.0036503	0.00340717	0.00312966	0.00308109	0.00337254	0.00313654	0.00314353	0.00324753	0.0032406	0.00313673	0.00320586	0.0031712	0.00324055	0.00324062	0.00354595	0.00301181	0.00297019	0.00294934	0.00297016	0.00289385	0.00297011	0.00291465	0.00292155	0.00306022	0.00290768	0.00318503	0.00297712
Rhaphiolepis_lanceolata_MN577867	0.00297694	0.00298389	0.00301858	0.00303238	0.00321976	0.00339322	0.00345574	0.00341408	0.0034002	0.00338631	0.00350436	0.00371984	0.00356694	0.00357387	0.00358775	0.00357388	0.00364341	0.00363646	0.00358082	0.00358082	0.00366415	0.00360854	0.0036016	0.0033863	0.00319897	0.0031504	0.00336557	0.00309487	0.00310186	0.00322667	0.00321974	0.00312976	0.00318498	0.00315033	0.00323356	0.00323363	0.0034834	0.00296325	0.00292163	0.00288691	0.0029216	0.00283143	0.00290075	0.0028661	0.00285912	0.00301165	0.00283134	0.00312251	0.00299097
Rhaphiolepis_ferruginea_MN577866	0.00316421	0.00317116	0.00320587	0.00323356	0.00343493	0.00357375	0.0036363	0.00360853	0.00358074	0.00358074	0.0037058	0.00386576	0.0037406	0.00374753	0.00376141	0.00374754	0.00381711	0.00381015	0.00375449	0.00375449	0.00383088	0.00382396	0.00381701	0.00358074	0.00341415	0.00337944	0.00356	0.00329609	0.0032892	0.00341407	0.00340713	0.00333099	0.00340015	0.00336547	0.00344875	0.00343493	0.00370564	0.00319215	0.0031505	0.00311576	0.00315047	0.00306024	0.0031296	0.00309493	0.00308795	0.00323364	0.00307407	0.00333764	0.00320604
Rhaphiolepis_indica_MN577886	0.0032683	0.00327526	0.00330998	0.00333767	0.00352519	0.00366405	0.00372661	0.00369883	0.00367104	0.00367104	0.00378221	0.00385882	0.00383094	0.00383787	0.00385176	0.00383789	0.00390747	0.00390051	0.00384483	0.00384483	0.00392124	0.00391432	0.00390737	0.00367104	0.00339332	0.00335861	0.0036503	0.00338633	0.00337943	0.00350433	0.00349739	0.00342124	0.0035043	0.00346962	0.00355292	0.0035391	0.00380988	0.00328236	0.00324071	0.00320595	0.00324067	0.00315042	0.0032198	0.00318512	0.00317813	0.00332385	0.00316425	0.00342788	0.00331015
Rhaphiolepis_indica_var._umbellata_MN577868	0.00322667	0.00323363	0.00326834	0.00329603	0.00348354	0.00362238	0.00368494	0.00365716	0.00362937	0.00362937	0.00375444	0.00381712	0.00378925	0.00379618	0.00381007	0.0037962	0.00386577	0.00385881	0.00380314	0.00380314	0.00387954	0.00387262	0.00386567	0.00362936	0.00335167	0.00331697	0.00360863	0.00334468	0.00333779	0.00346268	0.00345574	0.00337959	0.00346265	0.00342797	0.00351126	0.00349744	0.00376819	0.00324073	0.00319908	0.00316433	0.00319904	0.0031088	0.00317817	0.0031435	0.00313651	0.00328222	0.00312264	0.00338623	0.00326851
Rhaphiolepis_indica_MN577864	0.00326133	0.00326829	0.003303	0.0033307	0.00353212	0.00365707	0.00371963	0.00369185	0.00366406	0.00366406	0.00380305	0.00386574	0.00382395	0.00383088	0.00384477	0.0038309	0.00390048	0.00389352	0.00383784	0.00383784	0.00391425	0.00390733	0.00390038	0.00366405	0.00337244	0.00333774	0.00364332	0.00337935	0.00337245	0.00349735	0.00349041	0.00340036	0.00348343	0.00344874	0.00353204	0.00353212	0.00378898	0.00326149	0.00321984	0.00318509	0.00321981	0.00312956	0.00318505	0.00315037	0.00314339	0.00331688	0.0031434	0.00340701	0.00328928
Rhaphiolepis_salicifolia_MN577876	0.00327523	0.00328219	0.00331691	0.0033446	0.00354603	0.00367099	0.00373355	0.00370577	0.00367798	0.00367798	0.00381698	0.00387968	0.00383788	0.00384481	0.0038587	0.00384483	0.00391441	0.00390745	0.00385177	0.00385177	0.00392818	0.00392126	0.00391431	0.00367797	0.00337942	0.00335165	0.00365724	0.00339326	0.00338636	0.00351127	0.00350433	0.00340731	0.00348344	0.00344876	0.00353205	0.00353213	0.00378899	0.00326151	0.00321986	0.0031851	0.00321982	0.00312957	0.00319895	0.00316427	0.00315729	0.00331689	0.00314341	0.00341398	0.00330319
Rhaphiolepis_major_MN577887	0.00337238	0.00337934	0.00341407	0.00344873	0.00365021	0.0037752	0.00383779	0.00381	0.0037822	0.0037822	0.00392124	0.00398395	0.00394215	0.00394908	0.00396297	0.00394909	0.0040187	0.00401174	0.00395604	0.00395604	0.00403247	0.00402554	0.0040186	0.00378219	0.00350439	0.00346968	0.00376145	0.0034974	0.0034905	0.00361544	0.0036085	0.00350452	0.00360151	0.00356681	0.00365014	0.00365022	0.00390716	0.00337951	0.00333785	0.00330308	0.00333781	0.00324753	0.00331693	0.00328224	0.00327525	0.00343491	0.00326137	0.00352506	0.00340731
Torminalus_florentina_KX499856	0.00256141	0.00256835	0.00260301	0.00266529	0.0028456	0.00305358	0.00309525	0.00306054	0.00304667	0.00304667	0.00314385	0.00294967	0.00272774	0.00273466	0.00274851	0.00273467	0.00280403	0.0027971	0.00274159	0.00274854	0.00282477	0.00281093	0.002804	0.00248522	0.00238142	0.00230524	0.00251995	0.00195221	0.00195916	0.00200749	0.00200058	0.00218761	0.00313694	0.0031023	0.00317164	0.00315087	0.00344928	0.00283883	0.00279722	0.00276252	0.00279719	0.00276945	0.00282488	0.00279025	0.00279715	0.00291501	0.00280406	0.00312303	0.00298462
Eriolobus_trilobatus_KX499858	0.00265152	0.00265847	0.00269313	0.00273461	0.0029566	0.00314382	0.0031855	0.00315078	0.00316469	0.00313691	0.00319244	0.00307461	0.00281794	0.00282485	0.00283871	0.00282487	0.00289425	0.00288731	0.00283179	0.00284567	0.00292192	0.00288032	0.00288727	0.00256148	0.00247147	0.00240913	0.00255459	0.00204217	0.00204912	0.00212515	0.00211823	0.00232612	0.00331749	0.00328284	0.00335222	0.00331754	0.00358136	0.00291514	0.00287352	0.00288043	0.00287349	0.00285962	0.00292201	0.00287349	0.00290815	0.00301907	0.00288733	0.00319251	0.00308874
Malus_ioensis_MN062004	0.00279698	0.00280392	0.0028386	0.00290784	0.00313687	0.00329641	0.00333808	0.00328947	0.00330339	0.0032756	0.00332421	0.00320626	0.0029287	0.00293562	0.00294948	0.00293563	0.00300504	0.0029981	0.00294256	0.00294951	0.0030119	0.00304659	0.00303966	0.00279693	0.00260991	0.00252675	0.00276236	0.00218737	0.00220124	0.00228421	0.00227729	0.00240907	0.00346316	0.0034285	0.0034979	0.00347712	0.00374101	0.00308842	0.00304678	0.0030537	0.00304675	0.00302593	0.00310222	0.00306062	0.00308836	0.00313689	0.00307449	0.00333112	0.00324128
Crataegus_kansuensis_MF784433	0.00254745	0.00255439	0.00258905	0.00257509	0.00285244	0.00294246	0.00301185	0.0029841	0.00297717	0.00297024	0.00300491	0.0038314	0.00356028	0.00356721	0.00356721	0.00356722	0.00363675	0.0036298	0.00357416	0.00356722	0.00365055	0.00354623	0.0035393	0.00342825	0.00315761	0.0031993	0.00337977	0.00306047	0.00307441	0.00321308	0.00320614	0.00313	0.00357421	0.00353954	0.00360896	0.00359511	0.00381738	0.00324101	0.00319243	0.00319238	0.00319239	0.00317852	0.00322012	0.0031924	0.00324095	0.00329645	0.00317151	0.00347686	0.00336612
Mespilus_germanica_MK920295	0.00268596	0.00269291	0.00272757	0.00272057	0.00300492	0.00310888	0.00315746	0.0031297	0.00312277	0.00311583	0.00312276	0.00380354	0.00371997	0.0037269	0.0037269	0.00372692	0.00379648	0.00378952	0.00373386	0.00373386	0.00381722	0.00376162	0.00375467	0.00354623	0.00326865	0.00319922	0.00349774	0.00319223	0.00319923	0.00332408	0.00331714	0.00324788	0.00368529	0.00365061	0.00372005	0.00371317	0.00392152	0.0033798	0.0033312	0.00333116	0.00333116	0.00331032	0.00333111	0.00328949	0.00334499	0.00346995	0.00329638	0.0036227	0.00349802
Hesperomeles_cuneata_MN068270	0.00229806	0.00230499	0.00233962	0.00237417	0.00254046	0.00280372	0.00284535	0.00281069	0.00281763	0.00279683	0.00273434	0.0034907	0.00340043	0.00340735	0.00340735	0.00340736	0.00347686	0.00346991	0.0034143	0.00339349	0.00347675	0.00344897	0.00344204	0.00322681	0.00305352	0.00298416	0.0031506	0.00292162	0.00291472	0.00307418	0.00306725	0.00290097	0.00336572	0.00333107	0.00340045	0.00337969	0.00362257	0.00301197	0.00296342	0.00294257	0.00296338	0.00294948	0.00297718	0.0029148	0.00298413	0.00309506	0.00292858	0.00327542	0.0031161
Hesperomeles_ferruginea_MN068272	0.00232576	0.00233269	0.00236732	0.00240187	0.00258899	0.00282453	0.00285922	0.00282455	0.0028315	0.0028107	0.00278289	0.00348376	0.00341434	0.00342126	0.00342127	0.00342128	0.00349078	0.00348383	0.00342822	0.0034074	0.00349067	0.00346289	0.00345595	0.00324072	0.00308131	0.00301191	0.00317839	0.00293551	0.0029286	0.00309502	0.00308808	0.00292872	0.00336571	0.00333106	0.00338654	0.00337968	0.00362257	0.00305362	0.00300506	0.0029842	0.00300502	0.00296337	0.00298412	0.00294258	0.00301191	0.00312285	0.00295635	0.00330322	0.00313
Hesperomeles_goudotiana_MN068271	0.00236036	0.00236729	0.00240193	0.00242262	0.0026028	0.00285917	0.00290774	0.00287307	0.00288002	0.00285921	0.0028314	0.00354629	0.003456	0.00346292	0.00346292	0.00346293	0.00353244	0.00352549	0.00346987	0.00344906	0.00351846	0.00351845	0.00351152	0.00329625	0.00312986	0.00306046	0.00322695	0.00299794	0.00299105	0.00313666	0.00312972	0.00294951	0.00340736	0.0033727	0.00344209	0.00342133	0.00367815	0.00307439	0.00302583	0.00300498	0.0030258	0.00300496	0.00301183	0.00294945	0.00301878	0.0031575	0.00303958	0.00336568	0.0031855
Hesperomeles_obtusifolia_MN068273	0.00224268	0.00224961	0.00228423	0.00228415	0.00245734	0.00272748	0.00276216	0.00274137	0.00274832	0.00272752	0.00272744	0.00340045	0.00333103	0.00333795	0.00333795	0.00333796	0.00340745	0.0034005	0.0033449	0.00332409	0.00340041	0.00337957	0.00337263	0.00317133	0.00301193	0.0029495	0.00310899	0.00288006	0.00288704	0.00303261	0.00302568	0.00283165	0.00326158	0.00322694	0.0032963	0.00328248	0.00353227	0.0029426	0.00289405	0.00286628	0.00289402	0.00287319	0.00285233	0.00280385	0.00288701	0.00299791	0.00290782	0.00324076	0.00305368
Dichotomanthes_tristaniicarpa_MN577869	0.0031162	0.0031162	0.00315786	0.00310915	0.00338002	0.00352579	0.00358137	0.00353273	0.00353969	0.00352581	0.00362305	0.00328972	0.0031717	0.00317862	0.00319249	0.00316474	0.00324809	0.00324115	0.00318557	0.00318557	0.00325493	0.00324806	0.00325502	0.00299123	0.00278338	0.00272096	0.00296358	0.00254073	0.00247144	0.0026723	0.00266538	0.00258239	0.00365094	0.00361626	0.0036857	0.00367882	0.00394981	0.00333158	0.00329684	0.00327599	0.003276	0.0032621	0.00331068	0.00331071	0.00335235	0.00347039	0.00327594	0.00356758	0.00340805
Phippsiomeles_matudae_MN062002	0.00236744	0.00237438	0.00240901	0.00236045	0.00269311	0.00284553	0.00289408	0.00288022	0.00289411	0.00286636	0.00276917	0.00294962	0.00283177	0.00283869	0.00285254	0.0028387	0.00290809	0.00290115	0.00284563	0.00284563	0.00292881	0.0027762	0.00276928	0.00264457	0.00240907	0.00240909	0.00258226	0.00237447	0.0023745	0.00252681	0.00251989	0.00238844	0.00300519	0.00296361	0.00303293	0.00301217	0.00328264	0.00265168	0.00257543	0.00260313	0.00258233	0.00254766	0.00262389	0.00258927	0.00263776	0.00271391	0.00261005	0.00290112	0.00270025
Phippsiomeles_mexicana_MN062003	0.0025475	0.00255444	0.0025891	0.00254051	0.00285946	0.00299806	0.00304663	0.00301888	0.0030189	0.00300502	0.00297026	0.0031647	0.00302593	0.00303284	0.00304671	0.00303286	0.00310228	0.00309534	0.00303979	0.00303979	0.00312301	0.00299115	0.00297729	0.00283863	0.00256143	0.00258226	0.00274856	0.00252681	0.00253379	0.00266535	0.00265842	0.00253385	0.00318557	0.00315093	0.00322028	0.00319257	0.00347011	0.002818	0.00274172	0.00276942	0.00276249	0.00270006	0.00279713	0.00274864	0.00280407	0.00290801	0.00279717	0.00310224	0.00288049
Photinia_beckii_MN577889	0.00299815	0.00300511	0.00302594	0.00303974	0.00335912	0.00346315	0.00351873	0.00348399	0.00348402	0.00346315	0.00347009	0.00364387	0.00357437	0.00358129	0.00359518	0.00358131	0.00363696	0.00363001	0.00357437	0.00358825	0.00366465	0.00365078	0.00364384	0.00340068	0.0031232	0.00305379	0.00335217	0.00313004	0.00314397	0.00323407	0.00322714	0.00315101	0.0032896	0.00325492	0.00331734	0.00331048	0.00358115	0.00296361	0.00290118	0.00290809	0.00290808	0.00288726	0.0029913	0.00290806	0.00297049	0.00302591	0.00292883	0.00319929	0.00291504
Photinia_lanuginosa_MN577890	0.0029565	0.00296345	0.00299815	0.00299808	0.00331742	0.0034145	0.00347007	0.00343534	0.00343537	0.00341451	0.00342837	0.00359519	0.00353264	0.00353957	0.00355345	0.00353958	0.00359523	0.00358827	0.00353264	0.00354652	0.00362291	0.00360905	0.00360211	0.00335897	0.00308153	0.00301213	0.00331047	0.00308837	0.00310229	0.00319239	0.00318545	0.00310933	0.00324791	0.00321324	0.00327564	0.00326878	0.00353942	0.00292196	0.00285954	0.00286645	0.00286643	0.00284562	0.00294964	0.00286642	0.00292883	0.00298425	0.00288719	0.00315761	0.00286647
Photinia_serratifolia_MN577865	0.00295652	0.00296347	0.00299817	0.0029981	0.00331745	0.00342147	0.00347703	0.0034423	0.00344233	0.00342147	0.0034284	0.00358825	0.0035257	0.00353263	0.00354651	0.00353264	0.00358829	0.00358134	0.0035257	0.00353958	0.00361597	0.00360211	0.00359517	0.00335204	0.00308155	0.00301215	0.0033105	0.00308839	0.00310232	0.00319241	0.00318548	0.00310936	0.00324793	0.00321326	0.00327567	0.00326881	0.00353945	0.00292198	0.00285956	0.00286647	0.00286646	0.00284564	0.00294271	0.00285949	0.00292191	0.00297732	0.00287333	0.00314375	0.00287342
Photinia_lochengensis_MN577888	0.0029703	0.00297725	0.00301195	0.00300493	0.00332427	0.00341439	0.00345605	0.00343522	0.00344915	0.00341439	0.00344218	0.00358808	0.00352556	0.00353248	0.00356027	0.0035464	0.00360205	0.00359509	0.00353946	0.00355334	0.00362973	0.00360196	0.00359502	0.00336579	0.0031092	0.00303284	0.00332426	0.00312297	0.00314383	0.00324088	0.00323395	0.00317865	0.00320612	0.00317146	0.00323385	0.00322699	0.00351149	0.00296352	0.00292188	0.00292186	0.00290102	0.00288715	0.00297035	0.00290796	0.00295649	0.00302579	0.00289404	0.00317835	0.00293576
Photinia_prionophylla_MN577888	0.00299809	0.00300504	0.00303974	0.00301191	0.00334515	0.00344918	0.00350475	0.00348392	0.00348394	0.00346308	0.00347695	0.00360207	0.00356039	0.00356731	0.00358119	0.00356733	0.00362298	0.00361602	0.00356039	0.00357427	0.00365066	0.00362289	0.00361595	0.00338671	0.00310229	0.00303289	0.00332431	0.00308831	0.00311612	0.00320622	0.00319928	0.00316483	0.00325481	0.00322014	0.00328254	0.00325483	0.00355326	0.0029705	0.00290807	0.00291498	0.00291497	0.00290803	0.00299818	0.00291495	0.00297737	0.00301891	0.00292184	0.00320618	0.00292886
Photinia_integrifolia_MN577879	0.0037276	0.00373457	0.00376934	0.0037136	0.00403366	0.00413786	0.00419355	0.00415874	0.00415877	0.00413786	0.00416566	0.00436073	0.00423537	0.0042423	0.00425621	0.00424232	0.0042981	0.00429113	0.00423537	0.00423534	0.00431883	0.00420047	0.00419352	0.00404739	0.00373464	0.00376249	0.00400574	0.00383888	0.00382501	0.00396403	0.00395709	0.00380425	0.003957	0.00392227	0.00398479	0.00398488	0.00427	0.00360955	0.00354004	0.00354001	0.00354696	0.00353305	0.00363035	0.00356088	0.00358863	0.00371369	0.00351911	0.00388048	0.00363743
Chaenomeles_cathayensis_MN061997	0.00396368	0.00397066	0.00400545	0.00401228	0.00425598	0.00438811	0.00447171	0.00441599	0.00442993	0.00438814	0.00447169	0.0037134	0.00404015	0.00403319	0.00404709	0.00403321	0.00410284	0.00409587	0.00404016	0.00404015	0.00412362	0.00397747	0.00397052	0.00383145	0.00344941	0.00353286	0.00385252	0.0036301	0.0036232	0.00373426	0.00372732	0.00367895	0.00456943	0.00453464	0.0045903	0.00457642	0.0047992	0.00418658	0.00415878	0.00415177	0.00415178	0.00411693	0.00419345	0.0041239	0.00411688	0.00430477	0.00413774	0.00445787	0.00431901
Chaenomeles_thibetica_MT561271	0.00396368	0.00397066	0.00400545	0.00401228	0.00425598	0.00438811	0.00447171	0.00441599	0.00442993	0.00438814	0.00447169	0.0037134	0.00404015	0.00403319	0.00404709	0.00403321	0.00410284	0.00409587	0.00404016	0.00404015	0.00412362	0.00397747	0.00397052	0.00383145	0.00344941	0.00353286	0.00385252	0.0036301	0.0036232	0.00373426	0.00372732	0.00367895	0.00456943	0.00453464	0.0045903	0.00457642	0.0047992	0.00418658	0.00415878	0.00415177	0.00415178	0.00411693	0.00419345	0.0041239	0.00411688	0.00430477	0.00413774	0.00445787	0.00431901
Chaenomeles_japonica_KT932966	0.0039706	0.00397757	0.00401237	0.00402615	0.00428379	0.00438804	0.00447165	0.00441593	0.00442987	0.00438808	0.00447162	0.00374117	0.00406791	0.00406095	0.00407485	0.00406097	0.00413061	0.00412364	0.00406792	0.00406792	0.00415139	0.00400522	0.00399828	0.00386618	0.0034841	0.00356059	0.00388027	0.00364395	0.00362315	0.00376203	0.00375509	0.0036928	0.00456936	0.00453457	0.00459023	0.0045624	0.00479909	0.00422137	0.00418658	0.00417957	0.00417958	0.00413079	0.00419339	0.00413776	0.00413075	0.00433258	0.00415161	0.00448569	0.00433289
Kageneckia_angustifolia_MN068264	0.00606959	0.00607662	0.00609761	0.00616041	0.00637752	0.0065524	0.00661548	0.0065875	0.00660856	0.00657352	0.00646819	0.00701515	0.00683282	0.00683978	0.00683979	0.00683981	0.00691002	0.006903	0.00684681	0.00682577	0.0069028	0.00680447	0.00679748	0.00669241	0.00638448	0.00639156	0.00657352	0.00643352	0.00641259	0.00655947	0.00655248	0.00637792	0.00688202	0.00684709	0.00691709	0.00688916	0.00711308	0.00642684	0.00638482	0.00639876	0.00638475	0.00637067	0.00641964	0.00638472	0.00639868	0.00653864	0.0065108	0.00675573	0.00665838
Kageneckia_oblonga_MN068266	0.00550313	0.00551014	0.0055311	0.00554484	0.00582451	0.00601314	0.00603414	0.00602016	0.00604119	0.0060062	0.00597802	0.00643323	0.00618816	0.00619512	0.00620909	0.00619515	0.00626521	0.00625821	0.00620213	0.00619514	0.00625807	0.00618792	0.00618093	0.00605506	0.00576863	0.00578969	0.00599931	0.00583856	0.00581765	0.00599231	0.00598533	0.00574102	0.00624425	0.00620938	0.00627926	0.00625137	0.00650297	0.00578285	0.00572692	0.00574785	0.00574085	0.00572672	0.00581758	0.0057757	0.00581061	0.00590834	0.00590862	0.00617416	0.00605586
Kageneckia_lanceolata_MN068265	0.00529367	0.00530068	0.0053356	0.00531446	0.00559407	0.00580352	0.00584545	0.0057965	0.00583853	0.00579654	0.00571245	0.00623022	0.0059993	0.00600625	0.00602022	0.00600628	0.00607631	0.0060693	0.00601326	0.0060133	0.00609715	0.00609007	0.00608309	0.00585227	0.00571286	0.00561497	0.00577557	0.00558698	0.00558007	0.00570563	0.00569865	0.0055664	0.00604139	0.00600653	0.00607638	0.00605548	0.00633499	0.00563612	0.00557323	0.0056081	0.00558716	0.00558012	0.00563604	0.00558019	0.00561505	0.00573378	0.00568501	0.00597134	0.00586709
Lindleya_mespiloides_MN068248	0.005489	0.005489	0.00553095	0.00552378	0.00581048	0.00593607	0.00597805	0.00595011	0.00597113	0.00592215	0.00593597	0.00637697	0.00615303	0.00615999	0.00617396	0.00616001	0.00623007	0.00622307	0.006167	0.00616001	0.00624389	0.0061808	0.00617382	0.00601296	0.00574746	0.00576149	0.00597816	0.00582444	0.00579656	0.00594316	0.00593618	0.00567792	0.00623715	0.00620227	0.00627216	0.00625125	0.00648183	0.0057967	0.00571979	0.0057477	0.00573372	0.00569874	0.0057896	0.00575474	0.00577562	0.00590138	0.00576866	0.00607616	0.00606272
Vauquelinia_australis_MN068250	0.00470805	0.00471505	0.00474991	0.00474974	0.004973	0.00515418	0.00523094	0.00518904	0.00521006	0.00517511	0.00521001	0.00567111	0.00534271	0.00534966	0.0053636	0.00534272	0.0054056	0.00539861	0.00535666	0.00536366	0.00544737	0.00543338	0.00542641	0.005196	0.00511967	0.00500798	0.00521025	0.00498697	0.0049591	0.00508451	0.00507754	0.00498024	0.00546857	0.00543372	0.00548953	0.00549658	0.00574772	0.0050848	0.00501508	0.0050429	0.00502895	0.00497311	0.00504283	0.00500803	0.00501495	0.00516135	0.00504285	0.00534977	0.00521764
Vauquelinia_californica_subsp._pauciflora_MN068251	0.00451289	0.00451988	0.00455473	0.00455456	0.00476378	0.00500066	0.00506346	0.00502159	0.00504259	0.00500766	0.0049727	0.00541952	0.0051402	0.00514715	0.00516108	0.00514717	0.00521702	0.00521004	0.00515414	0.00516113	0.00523783	0.00509113	0.00508417	0.00499358	0.00475679	0.00474984	0.00497289	0.00474979	0.00474289	0.00486126	0.0048543	0.00477096	0.00521709	0.0051823	0.00523807	0.00525909	0.00549612	0.00488253	0.00480585	0.00483366	0.00481275	0.00479875	0.00483359	0.00480577	0.00481268	0.00495205	0.0048406	0.00511238	0.00499428
[truncated: 62 more columns]

## Sheet: Caption
Table. Estimates of Evolutionary Divergence between Sequences
The number of base substitutions per site from between sequences are shown. Analyses were conducted using the Maximum Composite Likelihood model [1]. The rate variation among sites was modeled with a gamma distribution (shape parameter = 1). This analysis involved 111 nucleotide sequences. Codon positions included were 1st+2nd+3rd+Noncoding. All positions containing gaps and missing data were eli…
1. Tamura K., Nei M., and Kumar S. (2004). Prospects for inferring very large phylogenies by using the neighbor-joining method. Proceedings of the National Academy of Sciences (USA) 101:11030-11035.
2. Kumar S., Stecher G., Li M., Knyaz C., and Tamura K. (2018). MEGA X: Molecular Evolutionary Genetics Analysis across computing platforms. Molecular Biology and Evolution 35:1547-1549.
Disclaimer: Although utmost care has been taken to ensure the correctness of the caption, the caption text is provided "as is" without any warranty of any kind. Authors advise the user to carefully check the caption prior to its use for any purpose and report any errors or problems to the authors immediately (www.megasoftware.net). In no event shall the authors and their employers be liable for a…
